# Supplementary material for: COVID-19 infection prevention practices among a sample of food handlers of food and drink establishments in Ethiopia
Source: PLoS One. 2022 Jan 24;17(1):e0259851. doi: 10.1371/journal.pone.0259851 (PMC8786123; doi:10.1371/journal.pone.0259851)
Supplement: S1 Dataset — (XLSX) [file pone.0259851.s003.xlsx]

## Sheet: Sheet1
Age of food handlers	Sex	Years of service	Specific budget for PPE	Availability of PPEs	Availability of registration book	Order servants and costumers to practice social distancing	Link individuals with sign and symptom	Wash table cloths	well cleaned services rooms, toilets, meeting halls	clean doors, walls, windows, tables, chairs	treat materials and equipments	rinse brooms, brushes, and utility gloves with Bleach	chair arrangement 2 meters apart	Accessibility of covered dust bins in each class	Put dry and liquid wastes separately	collect and dispose wastes properly	corona viruses are removed by washing with water	All people are at risk of COVID-19	Washing hand with soap, sanitizer and water inhibit virus	wash hands before and after touching things	Being 2 meter far apart from individual prevents	The incubation period of corona virus is 14 days	Wearing PPEs decreases the risk of transmission	Cloth mask can be reused after washing	Wearing gloves does not replace hand washing	It is not recommended to touch nose, mouth, eye	Surgical gloves can be reused	Washing hands with soap decreases the risk of trnsmission	Gloves and mask provide complete protection	Hand washing is unnecessary when gloves are worn	Frequent hand washing damages skin	You have a very low risk of acquiring COVID-19	COVID-19 is like common cold	Gloving reduce the risk of COVID-19	Social distancing reduces COVID-19	Being locked down prevents COVID-19	Wash hands regularly	Before Contact of things	After Contact of things	Before preparing food	After preparing food	If feel dirty	Before going to outside of the home	Before entering to the home from outside	Before going to the toilet	After going to the toilet	Before donning gloves	After removing gloves	After sneezing
60	2	2	1	1	1	1	0	0	0	1	1	1	1	0	0	1	0	1	1	1	1	1	1	1	1	1	1	4	3	2	2	2	2	4	5	5	1	1	1	1	1	0	0	0	0	0	0	0	0
49	1	4	0	0	0	0	1	1	1	0	1	0	1	0	1	1	1	1	1	0	1	1	1	1	1	1	0	5	4	3	2	2	1	4	5	5	1	1	1	1	1	0	1	1	1	1	1	0	0
19	2	1.5	0	1	0	1	0	0	1	1	0	1	0	1	1	1	1	1	1	1	1	1	1	1	1	1	0	4	3	3	4	2	2	4	4	5	1	0	1	1	0	0	0	1	0	1	0	0	0
22	2	1.5	0	1	0	1	0	0	0	1	0	1	1	1	1	1	1	1	1	1	1	1	1	1	1	1	0	4	2	2	4	2	2	4	5	5	1	0	1	0	0	0	0	1	0	1	0	0	0
35	1	3	1	1	0	1	0	0	1	1	0	1	1	1	1	1	1	1	1	1	1	1	1	1	1	1	0	4	2	1	3	2	1	4	5	4	1	0	1	0	0	0	0	1	0	0	0	0	0
30	2	1	0	1	0	1	1	0	1	1	1	1	1	1	0	0	1	1	1	1	1	1	1	1	0	1	0	4	4	2	2	1	2	4	4	4	1	1	1	1	1	0	0	0	1	1	0	0	0
35	2	1	0	1	0	1	1	1	1	1	1	1	1	1	0	1	1	1	1	1	1	1	1	1	0	1	0	4	3	3	4	2	2	4	4	4	1	1	1	1	1	1	1	1	1	1	0	0	0
40	2	3	0	1	0	0	1	0	1	1	1	1	0	1	0	1	1	1	1	1	1	1	1	1	0	1	0	4	3	4	2	2	2	4	4	4	1	1	1	1	1	0	1	1	1	1	0	0	0
33	2	2	0	1	1	1	0	1	1	1	1	1	1	1	1	1	1	1	1	1	1	1	1	1	0	0	0	4	4	2	2	2	2	4	4	4	1	1	1	1	1	0	1	1	0	0	0	0	0
26	2	4	0	1	0	1	0	1	1	1	1	1	0	1	0	0	0	1	1	1	1	1	1	1	0	1	1	4	2	2	2	2	1	4	4	2	1	1	1	1	1	0	1	1	1	1	0	0	0
28	2	1	0	0	0	1	1	1	1	1	1	0	0	0	0	0	0	0	1	1	1	1	1	0	1	0	0	4	3	2	4	2	2	4	4	4	1	1	1	1	1	1	1	0	1	1	0	0	0
40	1	4	0	1	0	1	1	1	1	1	1	1	1	1	1	1	1	1	1	1	1	0	1	1	1	1	1	5	4	3	4	5	5	3	4	3	1	1	1	1	1	1	1	1	1	1	1	0	0
38	1	3	1	1	0	1	0	1	1	1	1	1	1	1	1	1	0	1	1	1	1	1	1	1	1	1	0	4	4	2	2	1	1	4	4	4	1	1	1	0	0	0	1	1	1	1	0	0	0
28	2	7	1	1	0	1	1	1	1	1	1	1	1	1	1	1	1	1	1	1	1	1	1	1	0	1	1	1	5	3	5	1	1	4	1	5	1	0	1	1	1	0	0	0	0	0	0	0	0
22	2	1	0	0	0	1	0	0	0	1	0	1	1	1	1	1	1	1	1	1	1	1	1	1	1	1	0	4	2	2	4	2	2	4	5	5	1	1	1	0	0	0	0	1	0	1	0	0	0
19	2	1	0	1	0	1	0	0	1	1	0	1	0	1	1	1	1	1	1	1	1	1	1	1	1	1	0	4	3	3	4	2	2	4	4	5	1	0	1	1	0	0	0	1	0	1	0	0	0
30	1	3	0	1	1	0	1	1	1	1	1	1	1	1	1	1	1	1	1	1	1	1	1	1	1	1	1	4	4	2	4	2	2	4	4	4	1	1	1	1	1	0	1	1	1	1	1	0	0
20	2	1	1	1	0	1	0	1	1	1	1	1	1	0	0	0	1	1	1	1	1	1	1	1	1	1	0	4	2	2	2	2	2	4	4	5	0
25	1	1	1	1	0	1	0	1	1	1	1	0	0	1	1	1	1	1	1	1	1	1	1	1	1	1	0	5	5	3	2	1	1	4	4	4	1	1	1	1	0	0	0	0	0	0	0	0	0
35	1	2	0	1	0	1	0	1	1	1	1	1	1	0	0	0	1	1	1	1	1	1	1	1	1	1	0	4	4	2	2	2	1	3	4	4	1	1	1	1	1	0	1	1	0	0	0	0	0
29	2	1	1	1	0	1	0	1	1	1	1	1	0	1	1	1	1	1	1	1	1	1	1	1	1	1	1	4	4	2	2	2	4	4	4	4	1	1	1	0	0	0	0	0	0	0	0	0	0
24	1	2	0	1	0	0	0	0	0	1	0	1	0	1	1	1	1	1	1	1	1	1	1	1	1	1	0	4	2	2	4	1	1	4	5	4	1	0	0	0	1	0	0	1	0	0	0	0	0
40	2	1	0	1	0	1	0	1	1	1	1	1	0	0	0	0	0	1	1	1	1	1	1	1	1	1	0	4	4	2	2	2	2	2	4	4	1	1	1	1	1	0	0	0	1	1	1	0	0
30	2	2	1	1	0	1	0	1	1	1	1	1	0	1	0	1	1	1	1	1	1	1	1	1	1	1	0	4	3	2	4	2	1	4	4	4	1	1	1	1	1	0	0	0	0	0	0	0	0
24	1	0.2	0	0	0	1	0	0	1	1	0	0	1	0	1	1	1	1	1	1	1	1	1	1	0	1	0	4	4	4	3	3	2	4	4	4	1	0	1	0	0	0	0	1	0	0	0	0	0
21	2	1	0	0	0	0	0	0	0	1	0	0	0	0	1	1	1	1	1	1	1	1	1	1	0	1	0	4	4	4	4	2	2	4	4	5	1	0	1	0	0	0	0	1	0	0	0	0	0
25	1	2	0	0	0	1	0	0	1	1	0	0	0	1	1	1	0	1	1	1	1	1	1	1	1	1	0	4	3	3	3	2	1	4	4	5	1	0	0	0	0	1	0	1	0	0	0	0	0
18	2	2	1	1	0	1	0	1	1	1	1	1	1	1	1	1	0	1	1	0	1	1	1	1	0	1	1	1	5	2	2	2	1	4	4	4	1	1	1	1	1	0	1	1	1	1	0	0	0
18	2	2	1	1	0	1	0	1	1	1	1	1	1	1	1	1	0	1	1	0	1	1	1	1	0	1	1	1	5	2	2	2	1	4	4	4	1	1	1	1	1	0	1	1	1	1	0	0	0
21	2	2	1	1	0	0	0	1	1	1	1	1	1	1	0	1	0	0	0	0	0	1	1	1	1	1	0	4	3	2	4	1	2	4	4	4	1	0	0	1	1	0	0	0	1	0	0	0	0
19	2	5	1	1	0	1	1	1	1	1	1	1	0	1	1	1	0	1	1	1	1	1	1	1	1	1	1	2	5	1	2	1	1	4	5	4	1	0	0	1	1	0	1	1	1	1	0	0	0
29	1	2	0	0	0	1	0	0	1	1	0	1	1	1	1	1	1	1	1	1	1	1	1	1	1	1	0	4	3	3	4	2	1	4	5	5	1	0	1	0	0	1	0	1	0	0	0	0	0
22	2	1	0	1	0	0	0	0	0	0	0	0	0	0	0	0	0	1	1	1	1	1	1	1	1	0	0	2	2	2	2	2	2	2	2	2	0
34	2	3	0	1	0	1	0	0	0	0	0	1	1	1	1	1	0	1	1	1	1	1	1	1	1	1	0	4	3	2	2	2	1	2	3	4	1	1	1	1	0	0	1	1	1	1	0	0	0
29	2	2	1	0	0	1	0	0	0	0	0	0	1	1	1	1	1	1	1	1	1	1	1	1	1	1	0	5	3	2	2	2	1	4	2	2	1	1	1	1	1	1	0	0	0	1	1	0	0
19	2	2	1	1	0	1	0	0	0	0	0	0	1	1	1	1	1	1	1	1	1	1	1	1	1	1	1	1	2	3	4	4	1	2	3	4	1	1	1	1	1	1	0	0	0	0	0	0	0
26	2	8	1	0	0	1	1	0	0	0	0	1	1	1	1	1	1	1	1	1	1	1	1	1	1	1	1	4	5	4	3	1	1	4	4	4	1	1	1	1	1	1	0	0	0	1	1	0	0
29	1	2	1	1	0	1	1	0	0	0	0	0	1	1	1	1	1	1	1	1	1	1	1	1	1	1	0	3	3	3	3	1	1	3	3	3	1	1	1	1	1	0	0	0	1	1	1	0	0
32	1	10	1	1	0	1	0	1	1	1	1	1	1	1	1	1	1	1	1	1	1	1	1	1	1	1	0	4	2	2	2	2	2	4	4	4	1	1	1	1	1	1	1	1	1	1	1	1	0
33	1	11	1	0	1	1	1	1	1	1	1	1	1	1	1	1	1	1	1	1	1	1	1	1	1	1	0	4	4	2	2	1	1	1	4	5	1	1	1	1	1	1	1	1	1	1	1	0	0
26	2	2	0	1	0	1	0	0	0	0	0	0	1	1	1	1	1	1	1	1	1	1	1	1	1	1	1	4	4	2	4	1	1	4	4	5	0
21	2	6	1	1	1	0	1	0	0	0	0	0	1	1	1	1	1	1	1	1	1	1	1	1	1	1	0	4	4	2	2	2	1	4	4	4	1	1	1	1	1	1	1	0	1	1	0	0	0
34	2	1	0	0	0	0	0	0	1	1	1	0	0	0	0	0	1	1	1	1	1	1	1	1	1	1	0	4	4	2	2	2	2	4	3	4	0
55	2	2	1	1	0	1	1	0	1	0	1	0	0	1	1	1	1	1	1	1	1	1	1	1	1	1	1	4	3	2	4	2	2	4	4	4	1	1	1	1	1	1	1	1	1	1	0	0	0
32	1	2	1	1	0	1	0	0	0	0	0	1	0	1	1	1	1	1	1	1	1	1	1	1	1	1	0	4	4	3	3	2	1	4	4	5	1	1	1	1	1	1	1	1	1	1	1	1	0
24	2	1	0	0	0	1	0	0	1	0	0	1	0	0	0	0	1	1	1	1	1	1	1	1	1	1	1	4	3	3	2	1	1	4	4	4	1	1	1	1	1	0	1	0	0	0	0	0	0
20	2	1	0	1	0	1	0	0	0	1	1	0	0	0	0	0	1	1	1	1	1	1	1	1	1	1	0	4	2	2	2	1	1	4	4	4	1	1	1	1	1	0	1	0	1	1	1	1	0
26	2	2	1	0	0	1	0	0	1	0	0	1	0	1	1	1	1	1	1	1	1	1	1	1	1	1	0	4	3	2	2	2	2	4	4	4	1	1	1	1	1	1	1	1	1	1	0	0	0
34	2	1	1	1	0	0	0	0	0	0	1	1	1	1	1	1	1	1	1	1	1	1	1	0	1	1	0	4	2	3	3	2	1	4	4	5	1	1	1	1	1	0	1	1	0	1	0	0	0
29	2	2	0	0	0	0	0	0	0	0	0	0	0	0	0	0	1	1	1	1	1	1	1	1	1	1	0	4	2	2	2	1	1	4	4	4	0
43	2	2	1	0	0	1	0	0	0	0	0	0	0	0	0	0	1	1	1	1	1	1	1	1	1	1	0	4	4	2	2	1	1	3	4	5	0
31	2	2	1	0	0	1	0	0	0	0	0	0	0	1	1	1	1	1	1	1	1	1	1	1	1	1	0	4	3	2	2	2	2	4	4	4	1	1	1	1	0	0	1	1	1	1	0	0	0
27	2	1	1	0	0	1	1	0	1	0	1	1	1	1	1	1	1	1	1	1	1	1	1	1	1	1	0	4	2	4	3	2	2	4	4	4	1	1	1	0	1	0	1	1	1	1	0	0	0
23	1	3	1	0	0	1	0	0	0	0	0	0	1	1	1	1	1	1	1	1	1	1	1	1	1	1	1	4	4	4	4	3	2	4	4	4	1	1	1	1	1	0	0	0	0	0	0	0	0
30	1	8	0	0	0	0	0	0	0	0	0	0	0	0	0	0	1	1	1	1	1	1	1	1	1	1	0	5	3	3	3	2	1	5	5	5	1	1	1	1	0	0	1	1	1	1	1	0	0
25	2	1	1	0	0	1	0	0	0	0	0	0	0	1	1	1	0	0	0	0	0	0	1	1	1	0	0	5	2	2	2	2	2	4	4	4	1	1	1	1	1	0	1	1	1	0	0	0	0
27	1	1	0	0	0	0	0	0	0	0	0	0	0	0	0	0	0	1	1	1	1	1	1	1	1	1	0	5	3	2	2	1	1	4	5	5	0
22	1	2	0	1	0	1	0	0	0	0	0	0	0	1	0	0	1	1	1	1	1	1	1	1	1	1	0	5	2	2	2	1	1	5	5	5	1	1	1	1	1	1	1	1	0	0	0	0	0
42	1	10	1	1	1	1	1	1	1	1	1	1	1	1	1	1	1	1	1	1	1	1	1	1	1	1	0	5	4	4	2	1	1	4	5	5	1	1	1	1	1	1	1	0	1	1	1	1	0
27	2	2	1	0	0	1	0	0	0	0	0	0	0	0	0	0	1	1	1	1	1	1	1	1	1	1	0	4	4	4	4	5	2	4	4	4	1	1	1	1	1	0	0	0	1	1	1	1	0
22	2	2.5	0	0	0	1	0	0	1	1	0	1	0	1	1	1	1	1	1	1	1	1	1	1	1	1	0	4	2	2	3	1	1	4	4	4	1	0	1	0	0	1	0	1	0	0	0	0	0
23	2	2	0	0	0	1	0	0	0	1	0	1	0	1	1	1	1	1	1	1	1	1	1	1	1	1	0	4	2	2	4	2	5	4	4	5	1	0	0	1	0	1	0	1	0	0	0	0	0
22	1	1	0	0	0	1	0	0	1	1	0	1	1	1	1	1	1	1	1	1	1	1	1	1	1	1	0	4	2	2	4	2	1	4	5	4	1	0	1	1	1	0	0	1	0	0	0	0	1
40	1	6.5	1	0	0	1	1	0	1	1	0	1	1	1	1	1	1	1	1	1	1	1	1	1	1	1	0	4	2	2	4	1	1	4	5	5	1	0	1	1	0	0	0	1	0	0	0	0	0
21	1	0.2	0	0	0	1	0	0	0	1	0	1	0	1	1	1	1	1	1	1	1	1	1	1	1	1	0	4	2	2	4	3	2	4	4	4	1	0	1	1	0	0	0	1	0	0	0	0	0
25	1	1.5	1	1	0	1	0	0	1	1	0	1	1	1	1	1	1	1	1	1	1	1	1	1	1	1	0	4	2	2	4	1	1	4	5	5	1	0	0	1	0	0	0	1	0	0	0	0	0
20	2	2.5	0	0	0	0	0	0	0	1	0	1	0	1	1	1	1	1	1	1	1	1	1	0	1	1	0	4	4	4	3	2	2	4	4	4	1	0	1	1	1	0	0	0	0	0	0	0	0
23	2	0.5	0	0	0	0	0	0	0	1	0	1	0	0	0	0	1	1	1	1	1	1	1	1	1	1	0	4	3	3	3	2	2	4	5	5	1	0	1	1	1	1	0	0	0	0	0	0	0
22	2	0.2	0	0	0	1	0	0	0	1	0	1	0	1	1	1	1	1	1	1	1	1	1	1	1	1	0	4	2	2	4	2	1	4	5	5	1	0	1	0	0	0	0	1	0	1	0	0	0
26	2	1	0	0	0	1	0	0	1	1	0	1	1	1	1	1	1	1	1	1	1	1	1	1	1	1	0	4	2	2	3	2	2	4	4	4	1	0	1	0	0	0	0	1	0	1	0	0	0
29	1	8	1	1	0	1	1	0	1	1	0	1	1	1	1	1	1	1	1	1	1	1	1	1	1	1	0	4	2	2	4	2	2	4	4	4	1	0	1	0	0	1	0	1	0	1	0	0	0
27	1	6	1	1	0	1	0	1	0	1	1	0	1	1	1	1	1	1	1	1	1	1	1	1	1	1	0	4	3	3	4	2	2	4	4	3	1	0	1	0	0	0	0	1	0	0	0	0	0
26	1	2	0	1	0	1	0	0	0	0	0	0	0	0	1	1	1	1	1	1	1	1	1	1	1	1	0	4	1	2	2	2	2	4	4	4	1	1	1	0	0	1	0	1	0	0	0	0	0
20	2	1	1	0	0	1	1	0	1	1	0	0	0	0	1	0	0	1	1	1	1	1	0	1	1	1	0	4	2	2	4	2	1	2	4	4	0
24	1	2	1	0	0	1	1	0	1	0	0	0	1	1	1	1	1	1	1	1	1	1	1	1	1	1	0	5	1	4	4	1	1	4	5	5	1	1	1	1	0	0	0	0	1	0	0	0	0
18	2	0.7	1	0	0	0	1	0	0	0	0	0	0	1	1	1	1	1	1	1	1	0	1	0	1	0	0	4	2	2	4	2	2	4	4	4	1	0	0	0	1	0	0	0	0	1	1	0	0
23	1	2	1	0	0	1	1	1	0	0	0	0	1	1	1	1	1	1	1	1	1	1	1	1	1	0	0	5	5	2	2	2	1	4	5	4	1	1	1	1	0	0	0	0	0	0	0	0	0
20	1	2	1	1	0	1	1	0	1	0	0	0	1	1	1	1	1	1	1	1	1	1	1	1	1	1	0	4	2	2	4	1	1	4	4	4	1	1	1	0	0	0	0	0	0	0	0	0	0
20	2	1	0	0	0	1	0	0	0	1	0	1	0	1	1	1	1	1	1	1	1	1	1	1	1	1	0	4	3	3	3	2	2	4	4	4	1	0	1	0	0	1	0	0	0	1	0	0	0
24	2	0.8	0	0	0	1	0	0	0	1	0	1	0	1	1	1	1	1	1	1	1	1	1	1	1	1	0	4	2	2	4	2	2	4	4	4	1	1	1	0	0	0	0	0	0	0	0	0	0
22	2	0.6	0	0	0	0	0	0	1	1	0	1	0	1	1	1	1	1	1	1	1	1	1	1	1	1	0	4	3	3	3	2	2	4	4	4	1	1	1	1	0	0	0	0	0	1	0	0	0
29	1	3	1	1	0	1	1	0	1	1	0	1	1	1	1	1	1	1	1	1	1	1	1	1	1	1	0	4	2	2	4	2	2	4	4	4	1	1	1	0	0	1	0	1	0	1	0	0	0
18	2	0.1	0	0	0	1	0	0	1	0	0	1	1	1	1	1	1	1	1	1	1	1	1	1	1	1	0	4	2	2	4	1	1	4	5	5	1	1	1	0	0	1	1	0	0	0	0	0	0
23	1	1	0	0	0	1	0	0	1	0	0	0	0	0	1	1	1	1	1	1	1	1	1	1	1	1	0	4	2	2	3	2	2	4	4	4	1	1	1	0	0	0	0	1	0	0	0	0	0
21	2	0.2	0	0	0	1	0	0	1	1	0	0	0	1	1	1	1	1	1	1	1	1	1	1	1	1	0	5	2	2	4	1	1	4	4	4	1	1	1	0	0	1	0	1	0	0	0	0	0
40	1	7	1	1	0	1	1	0	1	1	0	0	1	1	1	1	1	1	1	1	1	1	1	1	1	1	0	4	2	2	4	2	2	4	4	4	1	1	1	0	0	0	0	1	0	0	0	0	0
18	1	5	0	0	0	1	0	0	0	0	0	0	0	0	1	1	1	1	1	1	1	1	1	1	1	1	0	4	3	2	4	2	2	4	4	5	1	1	1	0	0	0	0	0	0	1	0	0	0
22	1	4	1	0	0	1	1	0	1	0	0	0	1	1	1	1	1	1	1	1	1	1	1	1	1	1	0	4	4	2	4	2	2	4	4	4	1	1	1	0	0	0	0	0	0	0	0	0	1
20	2	1	1	0	0	1	0	0	1	0	0	0	0	1	1	1	1	1	1	1	1	1	1	1	1	1	0	4	4	2	4	2	2	4	4	4	1	1	1	0	0	0	0	0	0	1	1	0	0
25	2	2	1	1	0	1	1	0	1	0	0	0	1	1	1	1	1	1	1	1	1	1	1	1	1	1	0	4	4	2	4	2	2	4	4	4	1	1	1	1	0	0	0	0	0	0	0	0	0
31	2	1	1	0	1	1	1	1	1	1	1	1	0	1	0	0	1	1	1	1	1	1	1	0	1	1	0	4	3	2	4	2	1	4	4	4	1	0	1	1	0	0	0	0	0	0	0	0	0
45	1	3	1	1	0	1	0	1	1	1	1	1	1	1	0	0	1	1	1	1	1	1	1	1	1	1	1	4	4	2	3	2	1	4	4	2	1	1	1	1	1	0	1	1	1	1	0	0	0
22	1	0.3	0	0	0	1	0	0	1	1	0	1	0	1	1	1	1	1	1	1	1	1	1	1	1	1	0	4	2	2	4	2	2	4	4	4	1	0	0	1	0	0	0	1	0	0	0	0	0
28	2	0.1	0	0	0	0	0	0	1	1	0	1	0	1	1	1	1	1	1	1	1	1	1	1	1	1	0	4	2	2	4	2	2	4	4	4	1	0	1	1	0	0	0	1	0	0	0	0	0
25	2	0.4	1	0	0	1	0	0	1	0	1	0	1	1	1	1	1	1	1	1	1	1	1	1	1	0	0	4	2	4	3	2	3	4	4	3	1	0	1	1	0	1	1	0	0	1	0	0	0
42	1	4	1	1	0	1	1	0	1	1	0	1	1	1	1	1	1	1	1	1	1	1	1	1	1	1	0	4	2	2	3	2	1	4	4	4	1	0	1	1	0	1	0	0	0	0	0	0	0
27	2	2	0	0	0	1	0	0	1	1	0	1	1	1	1	1	1	1	1	1	1	1	1	1	1	1	0	4	2	2	4	1	1	4	4	4	1	0	1	1	0	1	0	0	0	1	0	0	0
20	2	0.2	0	0	0	0	0	0	1	1	0	0	0	1	1	1	1	1	1	1	1	1	1	1	1	1	0	4	2	1	4	1	1	4	4	5	1	0	1	0	0	0	0	1	0	0	0	0	0
30	1	2	1	0	0	1	0	0	1	1	0	1	1	0	1	1	1	1	1	1	1	1	1	1	1	1	0	4	1	1	4	1	1	4	5	5	1	0	1	0	0	0	0	1	0	0	0	0	0
22	2	0.1	0	0	0	0	0	0	1	1	0	1	0	1	1	1	1	1	1	1	1	1	1	1	1	1	0	4	2	2	4	1	1	4	4	5	1	0	1	0	0	1	1	0	1	0	0	0	0
24	2	0.4	1	0	0	1	0	0	1	1	0	0	1	0	1	1	1	1	1	1	1	1	1	1	1	1	0	4	2	2	4	2	5	4	4	5	1	1	1	1	1	0	0	0	0	0	0	0	0
33	1	2	0	0	0	1	0	0	1	1	0	1	1	1	1	1	1	1	1	1	1	1	1	1	1	1	0	4	2	2	4	2	2	4	4	4	1	0	0	0	0	1	0	1	0	1	0	0	0
27	1	2	0	0	0	1	0	0	1	1	0	1	1	1	1	1	1	1	1	1	1	1	1	1	1	1	0	4	2	2	4	2	2	4	4	4	1	0	0	0	0	1	0	1	0	0	0	0	0
21	2	1	0	0	0	0	0	0	0	1	0	1	0	0	1	1	1	1	1	1	1	0	0	1	1	1	0	4	2	2	3	2	2	4	4	5	1	0	1	1	0	0	0	1	0	0	0	0	0
38	1	1	1	0	0	1	0	0	1	1	0	1	1	1	1	1	1	1	1	1	1	1	1	1	1	1	0	4	2	2	4	2	1	4	4	5	1	0	0	0	0	1	0	1	0	0	0	0	0
21	2	3	0	0	0	1	0	0	0	1	0	1	0	1	1	1	1	1	1	1	1	1	1	1	1	1	0	4	3	2	3	2	1	4	4	3	1	0	1	0	0	0	0	1	0	0	0	0	0
25	1	0.4	0	1	0	1	0	0	1	1	0	1	1	1	1	1	1	1	1	1	1	1	1	1	1	1	0	4	2	2	4	2	1	4	4	5	1	0	1	1	0	0	0	1	0	0	0	0	0
48	1	7	1	0	0	1	0	0	1	0	0	1	0	1	1	1	1	1	1	1	1	1	1	1	1	1	0	5	2	2	2	1	1	4	5	5	1	0	1	1	0	0	0	0	0	1	0	0	0
22	2	4	0	0	0	1	1	0	0	1	0	1	1	1	1	1	1	1	1	1	1	1	1	1	1	1	0	5	2	1	2	1	1	4	4	4	0
29	1	0.1	1	1	0	1	0	0	1	1	0	1	0	1	1	1	1	1	1	1	1	1	1	1	1	1	0	5	1	1	4	1	1	3	4	2	1	0	1	1	0	0	0	1	0	1	0	0	0
19	2	3	0	0	0	1	0	0	0	1	0	1	0	1	1	1	1	1	1	1	1	1	1	1	1	1	0	4	3	3	2	2	2	4	4	1	1	0	1	0	0	1	0	1	0	0	0	0	0
23	2	0.2	0	0	0	0	0	0	1	1	0	1	0	1	1	1	1	1	1	1	1	1	1	1	1	1	0	3	3	3	3	2	4	4	3	1	0
26	1	0.5	0	0	0	0	0	0	1	1	0	0	0	1	1	1	1	1	1	1	1	1	1	1	1	1	0	4	2	2	4	2	2	4	5	5	1	0	1	0	0	1	0	1	0	1	0	0	0
21	2	0.1	0	0	0	1	0	0	1	1	0	0	0	1	1	1	1	1	1	1	1	1	1	1	1	1	0	4	4	3	3	2	1	4	5	5	1	0	1	1	0	0	0	1	0	1	0	0	0
24	2	0.2	0	0	0	1	0	0	0	1	0	1	0	1	1	1	1	1	1	1	1	1	1	1	1	1	0	4	4	3	3	2	2	4	4	1	1	0	1	1	0	0	0	1	0	1	0	0	0
22	2	1	0	0	0	1	0	0	1	1	0	1	1	1	1	1	1	1	1	1	1	1	1	1	1	1	0	4	2	1	3	1	1	4	4	5	1	0	1	0	0	0	0	1	0	1	0	0	0
20	1	0.1	0	0	0	0	0	0	1	0	1	1	0	1	1	1	1	1	1	1	1	1	1	1	1	1	0	4	2	2	4	2	2	4	4	4	1	0	1	0	0	0	0	1	0	0	0	0	0
33	1	1	0	0	0	1	1	0	1	0	1	0	1	1	1	1	1	1	1	1	1	1	1	1	1	1	0	4	2	2	4	2	2	4	4	4	1	0	1	0	0	0	0	1	0	1	0	0	0
25	2	2	0	0	0	1	0	0	0	1	0	0	0	1	1	1	1	0	0	1	1	1	1	1	1	1	0	4	1	2	4	1	1	4	4	4	1	0	1	1	0	0	0	1	0	0	0	0	0
21	2	1	0	0	0	0	0	0	1	0	0	0	0	1	1	1	1	1	1	1	1	1	1	1	1	1	0	4	2	2	4	2	2	4	3	3	1	1	1	0	0	1	0	0	0	0	0	0	0
18	2	0.6	0	0	0	0	0	0	1	1	0	0	0	1	1	1	1	1	1	1	1	1	1	1	1	1	0	4	2	2	4	2	2	4	4	4	1	1	1	1	0	0	0	0	0	1	0	0	0
25	1	2	0	0	0	1	0	0	1	1	0	1	1	1	1	1	1	1	1	1	1	1	1	1	1	1	0	4	2	2	4	2	2	4	4	4	1	0	1	1	1	0	0	0	0	0	0	0	0
22	2	1	0	0	0	0	0	0	1	1	0	0	0	1	1	1	1	1	1	1	1	1	1	1	1	1	0	4	3	3	4	2	2	4	4	3	1	0	1	1	0	0	0	0	0	0	0	0	0
24	1	0.2	0	0	0	1	1	0	1	1	0	1	1	1	1	1	1	1	1	1	1	1	1	1	1	1	0	4	2	2	4	2	2	4	3	4	1	0	1	1	1	0	0	1	0	0	0	0	0
27	1	1	0	1	0	1	0	0	1	1	0	1	0	1	1	1	1	1	1	1	1	1	1	1	1	1	0	4	2	2	4	4	2	4	4	4	1	0	0	0	0	1	0	1	0	0	0	0	0
34	1	2	1	0	0	1	1	0	1	1	0	0	1	1	1	1	1	1	1	1	1	1	1	1	1	1	0	4	2	2	4	2	1	4	5	4	1	1	1	0	0	0	0	1	0	0	0	0	0
21	2	3	0	1	0	1	0	0	1	0	0	0	0	0	1	1	1	1	1	1	1	1	1	1	1	1	1	4	4	4	3	3	2	4	4	4	1	1	1	1	1	0	0	0	1	1	0	0	0
40	1	10	1	1	1	1	1	1	1	1	1	1	1	1	1	1	1	1	1	1	1	1	1	1	1	1	0	5	4	4	2	2	2	4	4	4	1	1	1	1	1	0	1	1	1	1	1	0	0
22	2	1	0	0	0	0	0	0	0	0	0	0	0	0	0	0	1	0	0	0	0	0	0	0	0	1	0	4	3	3	2	2	2	4	4	4	0
55	1	10	1	1	1	1	1	1	1	1	1	1	1	1	1	1	0	0	0	0	0	0	1	1	1	1	0	5	4	2	2	1	1	4	5	5	1	1	1	1	1	1	1	1	1	1	1	1	0
23	1	2	0	1	0	1	0	0	0	0	0	0	1	1	1	1	0	1	1	1	1	1	1	1	1	1	0	4	4	2	2	1	5	4	4	4	0
33	2	9	1	1	1	1	1	0	0	1	1	1	1	1	1	1	1	1	1	1	1	1	1	1	1	1	1	5	4	4	2	2	1	5	4	5	1	1	1	1	1	1	0	0	1	1	1	0	0
27	2	3	1	1	0	0	0	0	0	0	0	0	0	0	0	0	1	1	1	1	1	1	1	1	1	1	1	2	2	2	2	2	2	4	4	5	0
33	2	2	1	0	0	1	1	0	0	0	0	0	0	0	0	0	1	1	1	1	1	1	1	1	1	1	0	4	4	4	4	4	2	4	4	4	1	1	1	1	0	0	0	0	0	0	0	0	0
45	1	10	1	1	1	1	1	1	1	1	1	1	1	1	1	1	1	1	1	1	1	1	1	1	1	1	0	4	3	2	2	1	1	4	4	5	1	1	1	1	1	1	1	1	1	1	1	0	0
35	1	7	1	1	1	1	1	1	1	1	1	1	1	1	1	1	1	1	1	1	1	1	1	1	1	1	0	4	3	2	2	1	1	4	4	5	1	1	1	1	1	1	1	1	1	1	1	1	0
32	2	2	1	0	0	1	0	0	0	0	0	0	0	1	1	1	1	1	1	1	1	1	1	1	1	1	0	5	5	2	2	1	1	4	5	5	1	0	0	1	1	0	0	0	1	1	0	0	0
30	2	1	0	0	0	0	0	0	0	0	0	0	0	0	0	0	1	1	1	1	1	1	1	1	1	1	0	4	4	2	2	2	2	2	4	4	0
29	2	2	0	0	0	0	0	0	0	0	0	0	0	0	0	0	0	0	1	1	1	1	1	0	1	1	0	4	4	4	4	4	2	4	4	4	0
21	2	1	0	0	0	0	0	0	0	0	0	0	0	0	0	0	1	1	1	1	1	1	1	1	1	1	0	4	2	2	2	2	2	4	4	4	0
17	2	1	0	1	0	0	0	0	0	0	0	0	0	0	0	0	1	1	1	1	1	1	1	1	1	1	0	2	2	2	2	2	2	2	2	2	0
30	2	1	0	0	0	0	0	0	0	0	0	0	0	0	0	0	0	1	1	1	1	1	1	1	1	1	0	2	2	2	2	2	1	4	4	4	1	1	1	1	1	1	0	0	0	0	0	0	0
37	1	3	0	0	0	0	0	0	0	0	0	0	0	0	0	0	1	1	1	1	1	0	0	1	1	1	1	4	4	4	4	4	3	5	1	1	0
44	2	5	1	0	0	1	0	0	0	0	0	0	0	1	1	1	1	1	1	1	1	1	1	1	1	1	0	2	2	2	2	2	1	4	1	1	0
25	1	2	1	0	0	1	0	0	0	0	0	0	0	0	0	0	1	1	1	1	1	1	1	1	1	1	0	4	4	4	4	2	2	4	4	4	1	1	1	1	0	0	0	0	0	0	0	0	0
28	1	2	1	1	0	1	0	0	0	0	0	0	0	1	1	1	1	1	1	1	1	1	1	1	1	1	0	3	3	2	2	2	2	4	3	2	1	1	1	0	0	0	0	0	0	0	0	0	0
24	1	2	0	0	0	1	0	0	0	0	0	0	0	0	0	0	1	1	1	1	1	1	1	1	1	1	0	2	2	2	2	2	2	4	4	4	1	1	1	1	1	1	0	0	0	0	0	0	0
19	2	1	0	0	0	1	0	0	0	0	0	0	0	0	0	0	1	1	1	1	1	1	1	1	1	1	0	4	4	3	2	3	2	3	3	2	1	1	1	1	1	1	1	1	0	0	0	0	0
33	1	2	0	0	0	0	0	0	0	0	0	0	0	0	0	0	1	1	1	1	1	1	1	1	1	1	0	3	3	2	2	2	2	4	4	4	1	0	1	1	1	0	0	0	0	0	0	0	0
43	2	4	1	0	0	1	0	1	1	1	1	1	1	1	1	1	1	1	1	1	1	1	1	1	1	1	0	4	3	2	2	3	2	4	4	4	1	1	1	1	1	0	0	0	0	0	0	0	0
30	1	2	1	1	0	1	0	1	1	1	1	1	1	1	1	1	1	1	1	1	1	1	1	1	1	1	0	4	4	3	2	1	5	4	4	4	1	1	1	1	0	0	0	0	0	0	0	0	0
29	2	2	1	0	1	1	0	0	0	0	0	0	0	0	0	0	1	1	1	1	1	1	1	1	1	1	0	4	4	3	2	2	1	4	4	4	1	1	1	1	1	0	0	0	0	0	0	0	0
50	1	16	1	1	0	0	0	0	0	0	1	1	1	1	1	1	1	1	1	1	1	1	1	1	1	1	1	5	5	2	2	1	1	4	4	4	1	1	1	1	1	1	1	1	1	1	1	1	0
50	2	4	0	1	0	0	0	0	0	1	1	1	0	0	0	0	1	1	1	1	1	1	1	1	1	0	0	4	4	2	2	1	1	4	4	4	0
46	2	4	1	0	0	1	0	0	1	1	1	1	0	0	0	0	0	1	1	1	1	1	1	1	0	1	0	2	2	2	2	1	1	3	4	4	1	1	1	1	1	0	0	0	0	0	0	0	0
34	1	10	1	1	1	1	1	1	1	1	1	1	1	1	1	1	1	1	1	1	1	1	1	1	1	1	0	5	3	1	1	1	1	5	5	5	1	1	1	1	1	1	1	1	1	1	1	1	0
23	2	1	0	0	0	1	0	0	1	1	0	1	0	1	1	1	1	1	1	1	1	1	1	1	1	1	0	4	2	2	4	2	2	4	4	1	1	0	0	0	0	1	0	1	0	1	0	0	0
21	2	1	0	1	0	0	0	0	0	1	1	1	1	1	1	0	1	0	0	0	0	0	0	1	1	1	1	1	1	1	1	1	1	1	1	2	1	1	1	1	1	0	1	0	1	1	0	0	0
32	1	2	1	1	0	1	0	1	1	1	1	1	0	0	0	0	0	1	1	1	1	1	0	0	0	0	0	4	4	4	4	2	1	4	3	5	1	1	1	1	1	0	0	0	0	0	0	0	0
31	2	9	1	1	0	1	0	1	1	1	1	1	1	1	1	1	1	1	1	1	1	1	1	1	1	0	0	4	3	4	2	2	2	2	4	4	1	1	1	1	0	0	0	0	0	0	0	0	0
40	1	16	1	1	1	1	1	1	1	1	1	1	1	1	1	1	1	1	1	1	1	1	1	1	1	1	0	4	2	4	4	4	2	4	4	4	1	1	1	1	1	1	1	1	1	1	1	0	0
29	1	1	1	0	0	1	0	0	0	0	0	0	0	1	1	1	0	0	0	0	0	0	1	1	1	0	0	3	3	3	3	1	1	3	3	3	1	1	1	1	1	0	0	0	0	0	0	0	0
26	2	3	0	1	0	1	0	1	1	1	1	1	1	1	1	1	1	1	1	1	1	1	1	1	1	1	0	4	4	2	4	2	2	2	2	2	1	1	1	1	1	1	1	1	0	0	0	0	0
37	2	3	1	0	0	1	0	1	1	1	1	1	0	1	1	1	1	1	1	1	1	1	1	1	1	1	0	4	3	2	2	2	2	4	4	4	1	1	1	1	1	1	0	0	0	0	0	0	0
23	2	2	0	0	0	1	0	0	0	0	0	0	0	1	1	1	1	1	1	1	1	1	1	1	1	1	1	4	3	3	2	2	2	4	4	4	1	1	1	1	1	0	0	0	0	0	0	0	0
21	2	0.4	0	0	0	1	0	0	1	1	0	1	0	1	1	1	1	1	1	1	1	1	1	1	1	0	0	4	2	2	4	2	2	4	4	4	1	0	1	0	0	1	0	1	0	0	0	0	0
32	2	2	0	0	0	1	0	0	0	0	0	0	1	0	0	0	0	1	1	1	1	1	1	1	1	1	0	3	4	3	2	2	2	4	4	4	1	0	1	1	1	0	1	0	1	1	1	0	0
26	1	2	1	1	0	1	0	0	0	0	0	0	0	1	1	1	0	0	0	0	0	0	0	1	1	1	0	5	3	2	2	2	1	1	2	4	1	1	1	1	0	0	1	1	0	0	0	0	0
29	1	5	1	1	0	0	0	0	0	0	0	0	1	1	1	1	1	1	1	1	1	1	1	1	1	1	0	5	4	4	2	2	2	4	4	4	0
21	2	2	0	1	0	1	0	0	0	0	0	0	0	0	0	0	1	1	1	1	1	1	1	1	1	1	0	4	4	4	4	2	2	4	4	4	1	1	1	1	1	0	0	0	0	0	0	0	0
39	1	17	1	1	1	1	1	1	1	1	1	1	1	1	1	1	1	1	1	1	1	1	1	1	1	1	0	5	2	2	2	1	1	4	4	4	1	1	1	1	1	1	0	0	0	0	0	0	0
24	1	2	0	0	0	1	0	0	1	1	0	1	1	1	1	1	1	1	1	1	1	1	1	1	1	1	0	4	4	2	2	2	2	4	4	4	1	0	1	1	0	1	0	1	0	0	0	0	0
55	1	7	1	1	0	1	1	1	1	1	1	1	1	1	1	1	1	1	1	1	1	1	1	1	1	1	1	4	3	2	4	2	2	4	4	4	1	0	1	1	0	0	1	1	1	1	0	0	0
28	2	5	1	0	0	0	0	0	0	0	0	0	1	1	1	1	1	1	1	1	1	1	1	1	1	1	0	4	4	2	3	1	1	4	4	2	1	1	1	1	1	0	1	1	1	1	0	0	0
28	1	1	0	0	0	1	0	0	1	0	0	0	0	0	0	0	1	1	1	1	1	1	1	1	1	1	0	4	2	3	2	2	2	2	2	2	1	1	1	1	1	0	1	1	1	1	0	0	0
55	1	1	0	1	0	1	0	0	0	0	0	0	0	0	0	0	1	1	1	1	1	1	1	1	1	1	0	5	2	2	2	1	1	4	4	4	1	1	1	1	1	0	1	1	0	0	0	0	0
33	1	7	1	1	1	1	1	1	1	1	1	1	1	1	1	1	1	1	1	1	1	1	1	1	1	1	0	4	3	2	2	1	1	4	4	4	1	1	1	1	1	0	1	1	1	1	1	0	0
50	1	3	1	1	1	1	0	0	0	1	1	1	1	1	1	0	1	1	1	1	1	1	1	1	1	1	0	4	4	1	2	1	1	4	4	5	1	1	1	1	0	0	1	1	1	0	0	0	0
29	1	1	0	1	0	0	0	0	0	1	1	1	0	0	0	0	1	1	1	1	1	1	1	1	1	1	0	4	2	3	2	1	1	4	4	4	0
22	1	2	0	0	0	1	0	0	1	1	1	1	0	0	0	0	1	1	1	1	1	1	1	1	0	1	0	4	2	2	2	1	1	4	4	4	0
45	2	10	1	1	0	1	0	1	1	1	1	0	0	1	0	0	0	0	0	0	0	0	0	0	1	1	0	3	1	2	3	1	2	4	3	2	1	1	1	0	0	0	0	0	0	0	0	0	0
23	2	1	1	0	0	1	0	0	1	1	0	1	0	1	1	1	1	1	1	1	1	1	1	1	1	1	0	4	2	2	4	2	2	4	4	4	1	0	1	0	0	0	0	1	0	0	0	0	0
24	2	1	0	0	0	1	0	0	1	1	0	1	1	1	1	1	1	1	1	1	1	1	1	1	1	1	0	4	2	2	4	2	1	4	5	5	1	0	1	0	0	0	0	1	0	0	0	0	0
29	1	1	1	1	0	1	0	0	1	1	0	1	1	1	1	1	1	1	1	1	1	1	1	1	1	1	0	4	2	2	4	2	1	4	5	4	1	0	0	0	0	0	0	1	0	1	0	0	0
21	2	2	0	0	0	1	0	0	1	1	0	1	0	1	1	1	1	1	1	1	1	1	1	1	1	1	0	4	2	2	4	2	2	4	4	4	1	1	1	1	0	0	0	0	0	0	0	0	0
33	1	3	0	0	0	1	0	0	1	1	0	0	1	1	1	1	1	1	1	1	1	1	1	1	1	1	0	4	2	2	2	2	2	4	4	5	1	0	1	0	0	1	0	1	0	1	0	0	0
26	1	3	0	0	0	1	0	0	1	1	0	0	1	1	1	1	1	1	1	1	1	1	1	1	1	1	0	4	2	2	4	2	2	4	4	4	1	0	1	0	0	1	0	1	0	0	0	0	0
22	2	2	0	0	0	1	0	0	0	1	0	1	0	1	1	1	1	1	1	1	1	1	1	1	1	1	0	4	2	1	4	2	2	4	4	4	1	0	1	0	0	1	0	1	0	0	0	0	0
20	2	0.2	0	0	0	1	0	1	0	1	1	0	1	1	1	1	1	1	1	1	1	1	1	1	0	1	0	2	3	3	4	2	3	4	4	5	1	0	1	0	0	1	0	1	0	0	0	0	0
27	1	2	1	0	0	1	0	0	1	1	0	1	0	1	1	1	1	1	1	1	1	1	1	1	1	1	0	4	2	2	4	2	2	4	4	5	1	0	1	1	1	1	0	1	0	1	0	0	0
20	1	0.6	0	0	0	1	0	0	0	1	0	0	0	1	1	1	1	1	1	1	1	1	1	1	1	1	0	4	2	2	3	2	3	4	4	4	1	0	0	0	0	1	0	1	0	0	0	0	0
24	2	1	0	0	0	0	0	0	1	1	0	0	0	1	1	1	1	1	1	1	1	1	1	1	1	1	0	4	2	3	3	2	2	4	4	4	1	0	0	0	0	1	0	1	0	0	0	0	0
22	2	2	0	1	0	1	0	0	0	1	0	0	0	1	1	1	1	1	1	1	1	1	1	1	1	1	0	4	2	2	4	2	3	4	4	4	1	0	0	0	0	1	0	1	0	0	0	0	0
21	2	0.2	0	0	0	0	0	0	0	1	0	0	0	1	1	1	1	1	1	1	1	1	1	1	1	1	0	4	2	2	3	2	2	4	4	5	1	0	0	1	1	0	0	0	0	1	0	0	0
26	1	3	0	0	0	0	0	0	0	0	0	0	0	1	1	1	0	0	0	0	0	0	1	1	1	0	0	4	2	2	4	2	2	4	4	4	1	0	1	0	0	0	0	0	0	1	0	0	0
23	2	2	0	1	0	1	0	0	0	1	0	0	0	1	1	1	1	1	1	1	1	1	1	1	1	1	0	4	3	3	4	2	1	3	5	5	1	0	1	0	0	1	0	1	0	0	0	0	0
23	2	0.2	0	0	0	0	0	0	1	1	0	1	0	1	1	0	1	1	1	1	1	1	1	1	1	1	0	4	2	1	2	2	2	4	4	4	1	0	1	0	0	0	0	1	0	0	0	0	0
24	1	1	0	0	0	0	0	0	1	1	0	0	0	1	1	1	1	1	1	1	1	1	1	1	1	1	0	4	2	2	4	2	1	4	4	5	1	0	1	1	0	0	0	0	0	0	0	0	0
27	2	1	0	0	0	1	0	0	1	1	0	1	1	1	1	1	1	1	1	1	1	1	1	1	1	1	1	4	4	2	4	1	1	4	4	4	1	1	1	0	0	0	0	1	0	0	0	0	0
21	2	1	0	0	0	0	0	0	1	1	0	1	0	1	1	1	1	1	1	1	1	1	1	1	1	1	0	4	2	3	4	2	2	4	5	5	1	0	1	0	0	0	0	1	0	1	0	0	0
26	1	0.2	0	1	0	1	0	1	0	1	1	0	1	1	1	1	1	1	1	1	1	1	1	1	1	1	0	4	2	2	4	2	5	4	4	4	1	1	1	1	0	0	0	1	0	0	0	0	0
30	2	1	0	0	0	1	1	1	1	1	1	1	1	1	1	1	1	1	1	1	1	1	1	1	1	1	1	4	2	2	2	2	2	2	2	2	1	1	1	1	1	1	0	0	0	1	1	0	0
26	1	2.5	0	1	0	1	1	0	1	1	0	1	1	1	1	1	1	1	1	1	1	1	1	1	1	1	0	4	4	2	2	2	2	4	4	4	1	0	1	1	1	1	0	0	0	0	0	0	0
28	1	0.1	1	1	0	1	1	0	1	1	0	1	1	1	1	1	1	1	1	1	1	1	1	1	1	1	0	4	3	2	4	3	1	4	4	5	1	0	1	1	0	1	0	1	1	1	1	1	1
29	1	0.7	0	1	0	1	1	0	1	1	0	1	1	1	1	1	1	1	1	1	1	1	1	1	1	1	0	5	5	2	4	2	1	4	5	5	1	0	1	1	1	0	0	1	0	1	0	0	0
29	2	2	0	0	0	1	0	0	1	1	0	0	1	1	1	1	1	1	1	1	1	1	1	1	1	1	0	4	2	2	3	2	2	4	4	4	1	0	1	1	0	0	0	1	0	0	0	0	0
30	1	5	1	1	0	1	1	0	1	1	1	1	1	1	1	1	1	1	1	1	1	1	1	1	1	1	0	4	2	2	2	2	2	2	4	5	1	0	1	0	0	0	1	1	1	1	1	0	0
28	1	3	1	1	1	1	0	1	0	1	1	1	1	1	1	1	1	1	1	1	1	1	1	1	1	1	0	4	4	2	3	2	2	4	4	4	1	0	1	0	0	0	0	1	0	1	0	0	0
21	2	5	1	1	0	1	0	0	1	1	0	1	1	0	1	1	0	0	1	1	0	1	0	1	0	0	0	4	4	2	2	1	1	4	4	4	1	0	1	0	0	1	1	0	0	0	0	0	0
42	1	5	0	0	0	0	0	0	0	1	0	1	0	1	1	1	1	1	1	0	0	0	0	0	0	1	0	4	3	3	3	2	2	4	4	4	1	0	1	0	0	0	0	1	0	0	0	0	0
23	2	0.2	0	1	0	1	0	0	1	1	0	1	1	0	1	1	1	1	1	1	1	1	1	0	1	1	0	4	2	2	4	2	2	4	4	4	1	1	1	0	0	0	0	1	0	0	0	0	0
21	2	1	0	0	0	0	0	0	1	1	0	1	0	1	1	1	1	1	1	1	1	1	1	1	1	1	0	4	2	2	3	2	2	4	5	5	1	1	1	0	0	0	0	0	0	1	0	0	0
18	2	0.4	0	0	0	0	0	0	0	1	0	0	0	0	0	1	1	1	1	1	1	1	1	1	0	0	0	4	2	2	3	3	2	4	4	5	1	1	1	0	0	0	0	0	0	1	0	0	0
26	2	2	0	0	0	1	0	0	1	1	0	1	1	1	1	1	1	1	1	1	1	1	1	1	1	1	0	4	2	2	4	2	2	4	4	3	1	1	1	1	0	0	0	1	0	0	0	0	0
28	1	2	0	0	0	1	0	0	1	1	0	1	1	1	1	1	1	1	1	1	1	1	1	1	1	1	0	4	2	2	4	2	2	4	4	5	1	1	1	0	0	0	0	1	0	0	0	0	0
20	2	0.7	1	0	0	0	0	0	1	0	0	1	0	1	1	1	1	1	1	1	1	1	1	1	1	1	0	4	4	3	3	2	1	4	4	4	1	0	0	0	0	0	0	1	1	0	0	0	0
31	2	1	0	0	0	1	1	1	1	1	1	1	1	1	1	1	1	1	1	1	1	1	1	1	1	1	1	4	4	3	4	4	4	4	4	4	1	1	1	1	1	0	0	0	0	1	0	0	0
30	2	1	0	0	1	1	0	1	1	1	1	1	1	1	1	1	1	1	1	1	1	1	1	1	1	1	0	4	2	2	2	2	2	4	4	4	1	1	1	1	0	0	0	0	0	0	0	0	0
22	2	2	0	0	0	1	0	0	1	1	0	1	1	1	1	1	1	1	1	1	1	1	1	0	1	1	0	4	2	2	4	2	2	4	4	5	1	0	1	1	1	1	0	0	0	0	0	0	0
26	1	4	0	1	0	1	0	0	1	1	0	1	1	1	1	1	1	1	1	1	1	1	1	1	1	1	0	4	2	2	3	2	2	4	4	4	1	0	1	0	0	1	0	1	0	0	0	0	0
27	2	3	0	0	0	0	0	0	1	1	0	0	0	1	1	1	1	1	1	1	1	1	1	1	1	1	0	4	2	2	2	2	2	4	4	4	1	0	0	0	0	0	0	1	0	0	0	0	0
25	1	2	0	0	0	1	0	0	1	1	0	1	0	1	1	1	1	1	1	1	1	1	1	1	1	1	0	4	2	2	4	2	2	4	4	5	1	0	0	0	0	1	0	1	0	0	0	0	0
20	2	0.4	0	0	0	1	0	0	1	1	0	1	0	1	1	1	1	1	1	1	1	1	1	1	1	1	0	3	2	3	2	4	1	4	4	4	1	0	1	0	0	1	1	0	1	0	0	0	0
25	1	1	0	0	0	0	0	0	1	1	0	0	0	1	1	1	1	1	1	1	1	1	1	1	1	1	0	4	2	2	4	2	1	4	5	5	1	0	1	0	0	0	0	0	0	1	0	0	0
23	2	0.1	0	0	0	1	0	0	1	1	0	1	0	1	1	1	1	1	1	1	1	1	1	1	1	1	0	4	2	2	4	1	1	4	4	4	1	0	1	0	0	0	0	1	0	0	0	0	0
28	1	2	1	0	0	1	0	0	1	1	0	1	1	1	1	1	1	1	1	1	1	1	1	1	1	1	0	2	1	2	4	2	1	5	5	5	1	0	1	1	1	1	0	1	0	0	0	0	0
25	1	4	1	1	0	1	0	0	1	1	0	1	1	1	1	1	1	1	1	1	1	1	1	1	1	1	0	4	2	2	4	2	1	4	4	5	1	0	1	0	0	1	0	0	0	1	0	0	0
22	2	2	0	0	0	1	0	0	1	1	0	0	0	0	1	0	1	1	1	1	1	1	1	1	1	1	0	4	2	2	4	1	1	5	4	5	1	0	0	0	0	0	0	1	0	1	0	0	0
24	1	1	0	0	0	0	0	0	1	1	0	0	0	1	1	1	1	1	1	1	1	1	1	1	1	1	0	4	2	2	4	1	1	4	4	5	1	0	0	0	1	0	0	1	0	1	0	0	0
20	1	1	0	0	0	1	0	0	1	1	0	0	1	1	1	1	1	1	1	1	1	1	1	1	1	1	0	4	2	2	4	2	2	4	4	4	1	1	1	0	0	0	0	0	0	1	0	0	0
27	1	4	1	1	0	1	1	0	1	1	0	1	1	1	1	1	1	1	1	1	1	1	1	1	1	1	0	4	2	2	4	2	2	4	4	4	1	0	0	1	0	1	1	0	1	1	0	0	0
22	2	0.2	0	0	0	1	0	0	0	0	0	0	1	1	1	1	1	1	1	1	1	1	1	1	1	1	0	4	2	2	4	2	1	4	4	4	1	1	1	0	0	1	1	0	0	0	0	0	0
25	1	0.1	0	0	0	1	0	0	0	0	0	0	0	0	0	1	1	1	1	1	1	1	1	1	1	1	1	4	3	3	4	2	2	4	4	4	1	1	1	0	0	0	0	0	1	1	0	0	0
28	2	4	1	0	0	1	0	0	1	1	0	1	1	1	1	1	1	1	1	1	1	1	1	1	1	1	0	4	2	2	4	2	2	4	4	4	1	1	1	1	0	1	0	0	0	0	0	0	0
29	1	2	0	0	0	1	1	0	0	0	0	1	1	1	1	1	1	1	1	1	1	1	1	1	1	1	0	4	2	2	4	2	2	4	4	5	1	1	1	0	0	1	0	0	0	0	0	0	0
23	2	0.1	0	0	0	1	0	0	1	1	0	0	1	1	1	1	1	1	1	1	1	1	1	1	1	1	0	4	2	2	4	2	2	4	4	4	1	0	0	1	0	0	0	1	0	1	0	0	0
25	2	2	0	0	0	0	0	0	0	0	0	0	0	0	1	1	1	1	1	1	1	1	1	1	1	1	0	4	2	4	3	2	2	4	4	2	1	1	1	0	0	0	0	1	0	0	0	0	0
30	1	3	0	0	0	0	0	0	0	0	0	0	0	1	1	1	1	1	1	1	1	1	1	1	1	1	0	4	4	2	4	2	2	4	4	4	1	1	1	0	0	0	0	1	0	0	0	0	0
28	1	2	0	0	0	1	0	0	0	0	0	1	1	1	1	1	1	1	1	1	1	1	1	1	1	0	0	4	2	2	4	2	1	4	4	1	1	0	0	0	0	0	0	1	0	1	0	0	0
24	2	1	0	0	0	0	0	0	1	0	0	0	0	1	1	1	1	1	1	1	1	1	1	1	1	1	0	4	2	2	4	2	2	4	4	4	1	1	1	0	0	0	0	1	0	1	0	0	0
25	1	9	1	1	0	1	0	0	1	1	0	1	1	1	1	1	1	1	1	1	1	1	1	1	1	1	0	4	2	2	4	2	1	4	5	5	1	0	1	0	0	0	0	1	0	1	0	0	0
24	1	1	0	0	0	0	0	0	1	1	0	1	0	1	1	1	1	1	1	1	1	1	1	1	1	1	0	4	2	3	2	1	4	5	4	1	0
22	2	0.2	0	0	0	0	0	0	0	1	0	1	0	1	1	1	1	1	1	1	1	1	1	1	1	1	0	4	2	1	3	1	1	4	2	3	1	1	1	0	0	0	0	1	0	0	0	0	0
27	1	3	1	1	0	1	0	0	1	1	0	1	1	1	1	1	1	1	1	1	1	1	1	1	1	1	0	4	2	2	4	2	4	4	4	1	0
22	2	1	0	0	0	0	1	0	0	1	0	1	1	0	1	1	1	1	1	1	1	1	1	1	1	0	1	4	4	3	3	2	2	4	5	4	1	0	0	0	0	0	0	1	0	1	0	0	0
24	1	4	0	1	0	1	0	0	1	1	0	1	1	1	1	1	1	1	1	1	1	1	1	1	1	1	0	4	2	2	4	2	2	4	4	4	1	1	1	1	0	0	0	1	0	0	0	0	0
26	1	1	0	0	0	1	1	0	0	1	0	1	1	1	1	1	1	1	1	1	1	1	1	1	1	1	0	4	2	2	3	4	4	4	4	4	1	1	1	0	0	0	0	0	0	1	0	0	0
18	2	0.2	0	0	0	0	0	0	0	1	0	1	0	1	1	1	1	1	1	1	1	1	1	1	1	1	0	4	2	2	3	2	2	4	4	4	1	0	1	1	1	0	0	0	0	1	0	0	0
25	1	2	0	0	0	0	0	0	1	1	0	0	0	1	1	1	1	1	1	1	1	1	1	1	1	1	0	4	2	2	4	2	4	4	4	1	1	1	1	0	1	0	0	0	0	0	0	0	0
25	1	1	0	0	0	1	0	0	1	0	0	0	1	1	1	1	1	1	1	1	1	1	1	1	1	1	0	4	2	2	5	1	1	4	5	5	1	0	0	1	1	0	0	1	0	1	0	0	0
28	1	2	0	0	0	1	0	0	1	1	0	1	1	1	1	1	1	1	1	1	1	1	1	1	1	1	0	4	2	2	4	2	1	4	5	5	1	0	1	1	0	0	0	1	0	1	0	0	0
21	2	1	0	0	0	0	0	0	0	0	0	0	0	1	1	1	0	0	0	0	0	0	1	1	0	0	0	3	3	3	4	4	2	4	4	4	1	0	0	1	1	0	0	0	0	0	0	0	0
23	2	1	0	0	0	1	0	0	0	1	0	0	1	1	1	1	1	1	1	1	1	1	1	1	1	1	0	4	2	2	3	2	2	4	4	4	1	1	1	1	1	0	0	0	0	1	0	0	0
25	2	2.6	0	0	0	1	0	0	0	0	0	0	1	1	1	1	1	1	1	1	1	1	1	1	1	1	0	4	3	2	3	2	1	4	4	3	1	1	1	1	0	0	0	0	0	0	0	0	0
21	2	0.2	0	0	0	0	0	0	0	1	0	0	0	1	1	1	1	1	1	1	1	0	0	0	0	0	0	4	2	2	4	2	4	2	2	1	1	1	0	0	0	0	1	0	0	0	0	0	0
25	2	1	0	0	0	1	0	0	0	1	0	0	0	1	1	1	1	1	1	1	1	1	1	1	1	1	0	4	2	2	4	2	2	4	4	5	1	1	1	0	0	0	0	1	0	0	0	0	0
32	1	6	1	1	0	1	0	0	1	1	0	1	1	1	1	1	1	1	1	1	1	1	1	1	1	1	0	4	2	1	4	1	1	4	4	5	1	1	1	1	0	0	0	1	0	0	0	0	0
24	1	1	0	0	0	1	0	0	0	0	1	1	0	1	0	1	1	1	1	1	1	1	1	1	1	1	0	4	2	2	4	2	5	4	5	5	1	0	1	0	0	1	0	1	0	0	0	0	0
28	2	2	0	0	0	0	0	0	0	1	0	0	0	1	1	1	1	1	1	1	0	0	0	0	1	1	0	4	4	3	2	2	2	4	4	4	1	0	0	1	1	0	0	0	0	0	0	0	0
25	1	3	1	1	0	1	1	1	1	1	1	1	0	1	1	1	1	1	1	1	1	1	1	1	1	1	0	4	2	2	1	1	1	5	4	4	1	1	1	0	0	0	0	0	1	0	0	0	0
30	1	5	1	1	0	1	1	0	1	0	0	0	1	0	1	1	1	1	1	1	1	1	1	1	1	1	0	4	2	2	4	2	1	4	5	4	1	1	1	1	1	0	0	0	0	1	0	0	0
26	1	10	1	1	0	1	1	0	1	0	0	0	1	1	1	1	1	1	1	1	1	1	1	1	1	1	0	5	4	2	4	1	1	1	4	4	1	1	1	1	1	0	0	0	1	1	1	0	0
21	2	0.1	0	0	0	0	0	0	1	0	0	1	0	1	1	1	1	1	1	1	1	1	1	1	1	1	0	4	4	4	4	2	2	4	4	4	1	1	1	1	0	0	0	1	0	0	0	0	0
28	1	18	0	1	0	1	1	0	1	1	0	1	1	1	1	1	1	1	1	1	1	1	1	1	1	1	0	5	4	1	2	1	1	4	5	1	1	1	1	1	0	1	0	0	0	1	0	0	0
28	1	18	1	1	0	1	1	0	1	1	0	1	1	1	1	1	0	0	0	1	1	0	0	1	0	0	0	4	2	2	4	1	1	2	4	4	1	0	1	0	0	0	0	0	0	1	0	0	0
20	2	1	1	1	0	1	0	0	1	1	0	1	0	1	1	1	1	1	1	1	1	0	0	1	1	0	0	4	2	2	4	1	1	4	4	4	1	0	1	1	0	1	1	1	0	0	0	0	0
24	2	2	0	1	0	1	0	0	1	1	0	1	1	1	1	1	1	1	1	1	1	1	1	1	1	1	0	4	2	2	4	2	2	4	4	4	1	0	1	0	0	1	0	0	0	0	0	0	0
27	1	4	1	1	0	1	0	1	0	1	1	0	1	1	1	1	1	1	1	1	1	1	1	1	1	1	0	4	4	2	2	2	2	4	4	4	1	0	1	0	0	1	0	1	0	0	0	0	0
27	1	0.6	0	1	0	1	0	0	1	1	0	1	1	1	1	1	1	1	1	1	1	1	1	1	1	1	0	4	2	2	4	2	2	4	4	4	1	0	0	0	0	0	0	1	0	1	0	0	0
26	1	1	0	1	0	0	0	1	1	0	1	1	0	1	1	1	1	1	1	1	1	1	1	1	1	1	0	4	4	3	2	2	2	4	4	4	1	0	1	0	0	1	0	1	0	0	0	0	0
23	2	0.4	0	0	0	0	0	0	1	1	0	1	0	1	1	1	1	1	1	1	1	1	1	1	1	1	0	4	2	2	4	2	2	4	4	4	1	0	1	0	0	1	0	1	0	0	0	0	0
25	2	2	0	0	0	1	1	0	1	1	0	1	1	1	1	1	1	1	1	1	1	1	1	1	1	1	0	4	3	3	3	2	2	4	4	4	1	1	1	0	0	1	0	1	0	0	0	0	0
32	1	2	1	1	0	1	0	0	1	0	0	1	1	1	1	1	1	1	1	1	1	1	1	1	1	1	0	4	3	3	3	2	1	4	4	5	1	0	0	0	0	0	0	1	0	1	0	0	0
26	2	1	0	0	0	0	0	0	0	1	0	0	0	1	1	1	1	1	1	1	1	1	1	1	1	1	0	4	2	2	4	2	1	4	4	5	1	1	1	0	0	1	0	1	0	0	0	0	0
23	2	2	0	1	0	1	0	0	1	0	0	1	0	1	1	1	1	1	1	1	1	1	1	1	1	1	0	4	2	2	4	2	2	4	4	4	1	0	1	0	0	0	1	0	1	0	0	0	0
28	1	1	0	1	0	1	0	0	1	0	1	0	1	0	1	1	1	1	1	1	1	1	1	1	1	1	0	4	2	1	3	4	2	4	4	1	0
25	2	2	0	1	0	1	0	1	1	1	0	0	1	1	1	1	1	1	1	1	1	1	1	1	1	0	0	5	2	2	4	2	2	4	4	4	1	0	1	0	0	1	0	1	0	0	0	0	0
24	1	3	0	1	0	1	1	0	1	1	0	1	0	1	1	1	1	1	1	1	1	1	1	1	1	1	0	4	2	2	4	2	2	3	4	4	1	0	0	0	0	1	0	1	0	0	0	0	0
26	2	3	0	1	0	1	0	0	0	1	0	0	0	1	1	1	1	1	1	1	1	1	1	1	1	1	0	4	2	2	4	2	2	2	4	5	1	0	1	0	0	0	0	1	0	1	0	0	0
22	2	0.4	0	1	0	0	0	0	1	1	0	0	0	0	1	1	1	1	1	1	1	1	1	1	1	1	1	4	2	2	4	2	2	4	3	4	1	0	1	0	0	0	0	1	0	0	0	0	0
27	2	4	0	0	0	0	0	0	0	0	0	0	0	0	1	1	1	1	1	1	1	1	1	1	1	1	0	4	3	3	3	2	3	3	2	3	1	0	1	0	0	0	0	1	0	0	0	0	0
35	2	2	0	1	0	1	0	1	1	0	0	0	0	1	1	0	1	1	1	1	1	1	1	1	1	1	0	4	2	2	4	4	3	4	4	4	1	1	1	0	0	0	0	0	0	0	0	0	0
25	2	0.4	0	1	0	1	0	0	1	1	0	0	0	1	1	1	1	1	1	1	1	1	1	1	1	1	0	4	2	2	4	2	5	4	4	4	1	0	0	1	0	0	0	1	0	0	0	0	0
23	2	1	0	0	0	1	0	0	1	0	0	0	0	0	0	0	1	1	1	1	1	0	0	1	1	1	0	4	2	2	4	2	2	4	4	4	1	0	1	0	0	0	0	1	0	1	0	0	0
23	2	1	0	0	0	1	0	1	1	1	0	1	1	1	1	1	1	1	1	1	1	1	1	1	1	1	0	4	2	2	4	2	2	4	4	4	1	0	1	0	0	1	0	1	0	0	0	0	0
29	1	10.1	0	1	0	1	0	0	1	1	0	1	1	1	1	1	1	1	1	1	1	1	1	1	1	1	0	4	2	2	4	2	2	4	4	5	1	0	1	0	0	1	0	1	0	0	0	0	0
20	2	2	0	1	1	0	0	1	1	0	1	0	1	1	1	1	1	1	1	1	1	1	1	1	1	1	0	4	4	3	2	2	2	4	4	4	1	0	0	0	0	1	0	1	0	0	0	0	0
24	2	3	0	1	0	0	1	0	0	0	1	0	0	1	1	1	1	1	1	1	1	1	1	1	1	1	0	4	2	2	4	4	2	4	4	5	1	0	1	0	0	1	0	1	0	0	0	0	0
33	1	3	0	1	0	1	1	0	1	1	0	1	1	1	1	1	1	1	1	1	1	1	1	1	1	1	0	4	2	2	4	2	2	4	4	4	1	0	1	0	0	1	0	1	0	0	0	0	0
26	1	2	1	1	0	1	0	1	1	0	1	1	1	0	1	1	1	1	1	1	1	1	1	1	1	1	0	4	2	2	3	2	1	4	4	5	1	0	1	0	0	1	0	1	0	0	0	0	0
25	2	3	0	1	0	1	0	0	1	1	0	1	1	1	1	1	1	1	1	1	1	1	1	1	1	1	0	2	2	4	3	2	3	4	4	3	1	0	1	0	0	0	0	1	0	0	0	0	0
24	2	3	0	1	0	1	0	1	0	0	1	0	0	0	1	1	1	1	1	1	1	1	1	1	1	1	0	4	2	2	4	1	5	1	4	4	1	0	1	0	0	1	0	1	0	0	0	0	0
26	1	0.1	0	1	0	0	0	0	0	1	0	1	0	1	1	1	1	1	1	1	1	1	1	1	1	1	0	4	2	3	3	2	2	3	4	4	1	1	0	1	1	0	0	1	0	0	0	0	0
24	1	2	0	0	0	1	0	0	1	1	0	1	1	1	1	1	1	1	1	1	1	1	1	1	1	1	0	4	2	2	4	2	1	4	4	5	1	0	1	0	0	1	0	1	0	0	0	0	0
20	2	0.5	0	0	0	1	0	0	1	1	0	1	0	1	1	1	1	1	1	1	1	0	0	1	1	1	0	2	3	2	4	2	1	3	4	4	1	1	1	0	0	0	0	1	0	0	0	0	0
25	1	0.2	0	1	0	1	0	0	1	0	0	0	1	1	1	1	1	1	1	1	1	1	1	1	1	1	0	4	2	2	4	2	1	4	4	5	1	0	1	0	0	0	0	1	0	0	0	0	0
26	1	2	0	1	0	1	0	0	1	1	0	1	1	1	1	1	1	1	1	1	1	1	1	1	1	1	0	4	2	2	4	2	2	4	4	5	1	0	1	1	0	1	0	1	0	0	0	0	0
29	1	15	1	1	0	1	0	0	1	1	0	1	1	1	1	1	1	1	1	1	1	1	1	1	1	1	0	4	2	2	2	2	1	4	5	5	1	1	1	0	0	0	0	1	0	1	0	0	0
22	2	2	0	1	0	1	0	0	1	1	0	1	0	1	1	1	1	1	1	1	1	1	1	1	1	1	0	4	3	2	2	2	1	4	5	5	1	0	1	0	0	1	0	1	0	0	0	0	0
24	1	0.6	0	0	0	1	0	0	1	1	0	1	0	1	1	1	1	1	1	1	1	1	1	1	1	1	0	4	2	2	3	2	2	4	4	5	1	0	0	0	0	0	0	1	0	1	0	1	0
21	2	1.1	1	1	1	0	0	1	1	0	1	1	1	1	1	1	1	1	1	1	1	1	1	1	1	1	0	4	2	2	2	4	1	4	4	5	1	0	0	0	0	1	0	1	0	0	0	0	0
28	2	1	0	0	0	1	0	0	1	1	0	1	0	1	1	0	1	1	1	1	1	1	1	1	1	1	0	4	2	2	4	2	2	4	4	4	1	0	1	1	0	0	0	1	0	0	0	0	0
26	1	3	0	1	0	1	0	0	1	1	0	1	1	1	1	1	1	1	1	1	1	1	1	1	1	1	0	4	2	1	4	1	1	4	4	4	1	1	1	1	0	0	0	0	0	0	0	0	0
24	1	0.5	0	0	0	1	0	0	1	1	0	1	0	1	1	1	1	1	1	1	1	1	1	1	1	1	0	4	1	1	4	1	1	4	5	5	1	0	1	0	0	0	0	1	0	0	0	0	0
21	2	3	0	0	0	0	0	0	0	1	0	1	0	1	1	1	1	1	1	1	1	1	1	1	1	1	0	4	2	2	4	1	1	4	1	1	1	0	1	0	0	0	0	1	0	0	0	0	0
28	1	0.6	1	1	0	0	0	0	1	1	0	1	1	1	1	1	1	1	1	1	1	1	1	1	1	1	0	4	2	2	4	2	1	4	4	4	1	0	1	1	1	0	0	0	1	0	0	0	0
25	1	1	0	1	0	1	0	0	1	1	0	1	0	1	1	1	1	1	1	1	1	1	1	1	1	1	0	4	2	2	4	2	2	4	4	4	1	1	1	1	0	0	0	0	0	0	0	0	0
26	1	1	0	1	0	0	0	0	1	1	0	1	0	1	1	1	1	1	1	1	1	1	1	1	1	1	0	4	2	2	4	2	1	4	4	5	1	0	0	0	0	0	0	1	0	1	0	0	0
22	2	0.7	0	1	0	1	0	0	1	1	0	1	1	1	1	1	1	1	1	1	1	1	1	1	1	1	0	4	2	2	4	2	1	4	4	5	1	0	1	0	0	1	0	1	0	0	0	0	0
24	1	1	0	1	0	1	0	0	1	1	0	1	1	1	1	1	1	1	1	1	1	1	1	1	1	1	0	4	2	2	2	2	2	4	5	5	1	0	0	0	0	1	0	1	0	0	0	0	0
24	2	5	0	1	0	1	0	0	1	1	0	1	0	1	1	1	1	1	1	1	1	1	1	1	1	1	0	2	2	2	4	2	2	4	4	4	1	1	1	1	1	0	0	0	0	0	0	0	0
23	1	2	0	1	0	0	0	0	1	1	0	0	1	0	0	0	1	1	1	1	1	1	1	1	1	1	0	4	3	3	3	2	1	4	4	5	1	1	1	1	1	0	0	0	0	0	0	0	0
20	2	2	0	1	0	1	0	0	1	1	0	1	1	1	1	1	1	1	1	1	1	1	1	1	1	1	0	4	2	2	2	2	2	4	4	3	1	0	0	0	0	1	0	1	0	0	0	0	0
22	2	2	0	1	0	1	0	1	1	0	1	1	1	1	1	1	1	1	1	1	1	1	1	1	1	1	0	4	2	2	4	2	2	4	4	4	1	0	0	0	0	1	0	1	0	1	0	0	0
28	1	0.8	0	1	0	1	0	1	1	0	0	1	0	0	1	1	1	1	1	1	1	1	1	1	1	1	0	4	2	2	2	4	1	4	4	5	1	1	1	1	1	0	0	0	0	0	0	0	0
21	2	0.3	0	1	0	1	0	1	1	0	1	0	1	1	1	1	1	1	1	1	1	1	1	1	1	1	0	4	2	2	2	2	1	4	4	5	1	1	1	1	1	0	0	0	0	0	0	0	0
24	2	2	0	1	0	1	0	1	1	0	1	1	0	1	1	1	1	1	1	1	1	1	1	1	1	1	0	4	4	2	2	2	2	4	4	5	1	0	1	0	0	1	0	1	0	0	0	0	0
25	1	3	0	1	0	1	0	0	1	1	0	1	1	1	1	1	1	1	1	1	1	1	1	1	1	1	0	4	3	2	2	2	1	4	4	4	1	0	1	0	0	1	0	1	0	1	0	0	0
24	2	1	0	1	0	1	0	0	1	1	0	1	0	1	1	1	1	1	1	1	1	0	0	0	0	0	0	4	2	2	4	2	1	4	4	4	1	0	0	1	0	1	0	1	0	0	0	0	0
24	1	2.9	0	1	0	1	0	0	1	1	0	1	1	1	0	0	1	1	1	1	1	1	1	1	1	1	0	4	2	2	4	2	1	4	5	5	1	1	1	0	0	1	1	1	0	0	0	0	0
22	2	1	0	0	0	0	0	0	1	1	0	1	0	1	1	1	1	1	1	1	1	1	1	1	1	1	0	4	4	4	2	3	3	4	4	4	1	0	0	0	0	1	0	1	0	1	0	0	0
29	2	1	1	1	0	1	0	1	1	1	1	1	1	1	1	1	1	1	1	1	1	1	1	1	1	1	1	4	2	2	2	2	2	2	4	4	1	1	1	1	1	0	0	0	1	1	1	0	0
33	2	1	1	1	0	1	0	1	1	1	1	1	1	1	1	1	1	1	1	1	1	1	1	1	1	1	1	4	4	3	3	2	2	4	4	4	1	1	1	1	1	0	0	0	1	1	0	0	0
22	2	1	0	1	1	1	1	1	1	1	1	1	1	1	1	1	1	1	1	1	1	1	1	1	1	1	1	4	2	2	2	2	2	3	4	4	1	1	1	1	0	0	0	0	1	1	0	0	0
23	2	2	1	1	1	1	1	1	1	1	1	1	1	1	1	1	1	1	1	1	1	1	1	1	1	1	1	4	4	4	4	4	4	4	4	4	0
30	2	1	0	1	1	1	1	1	1	1	1	1	1	1	1	1	1	1	1	1	1	1	1	1	1	1	1	4	4	4	4	2	2	4	4	2	1	1	1	1	1	0	1	1	1	1	0	0	0
26	2	1	0	1	0	1	0	1	1	1	1	1	1	1	1	1	1	1	1	1	1	1	1	1	1	1	1	4	4	4	4	4	4	4	4	4	1	1	1	1	1	1	0	0	0	0	0	0	0
28	2	2	0	1	0	1	1	1	1	1	1	1	1	1	1	1	1	1	1	1	1	1	1	1	1	1	1	4	3	3	3	3	3	3	3	2	1	1	1	1	0	0	0	1	1	1	1	0	0
36	2	6	0	0	1	1	1	1	1	0	0	0	0	0	0	0	0	0	0	0	0	0	0	0	0	0	1	1	3	3	3	3	4	2	1	4	0
29	2	1	0	1	1	1	1	0	0	1	1	1	1	0	0	1	1	1	1	1	1	1	1	1	1	1	1	4	3	2	1	2	3	4	1	2	1	1	1	0	0	0	0	1	1	0	0	0	0
24	1	1	0	1	1	1	1	1	1	1	1	1	1	1	1	1	1	1	1	1	1	1	1	1	0	0	0	4	3	2	1	1	2	3	4	4	1	1	1	1	1	1	0	0	0	0	0	0	0
29	2	5	1	1	0	1	1	1	1	1	1	1	1	1	1	1	1	1	1	1	1	1	1	1	1	1	1	4	4	2	2	1	1	4	4	1	1	1	1	1	1	1	1	1	1	1	1	1	1
34	2	1	0	1	0	1	1	1	1	1	1	1	1	1	1	1	1	1	1	1	1	1	1	1	1	1	1	4	4	4	4	4	4	4	4	4	1	1	1	1	0	0	1	1	1	1	0	0	0
34	1	2	1	1	0	1	0	1	1	1	1	1	1	1	1	1	1	1	1	1	1	1	1	1	1	1	1	4	2	2	2	1	4	4	4	1	1	1	1	1	0	0	0	1	1	1	0	0	0
50	2	0.3	1	1	0	1	0	0	0	0	0	0	1	0	0	1	1	1	1	1	1	1	1	1	1	1	0	4	2	2	4	2	2	4	4	4	1	0	1	1	0	0	0	0	0	0	0	0	0
50	2	0.3	1	1	0	1	0	0	1	1	0	1	0	1	1	1	1	1	1	1	1	1	1	1	1	1	0	4	2	2	4	2	2	4	4	2	1	0	1	1	1	1	0	0	1	0	1	0	0
26	2	3	0	1	0	1	0	1	1	1	1	1	1	0	0	0	1	1	1	1	1	1	1	1	1	1	1	4	2	2	2	2	1	3	4	4	1	1	1	1	1	0	0	0	0	0	1	0	0
41	1	2	1	1	0	1	0	1	1	1	1	1	1	1	1	1	1	1	1	1	1	1	1	1	1	1	1	4	4	4	4	4	4	4	4	4	1	1	1	1	0	0	1	1	1	1	0	0	0
34	2	1	0	1	0	1	0	1	1	1	1	1	0	0	0	0	0	0	0	1	1	1	0	0	0	0	0	4	4	4	4	4	4	4	4	1	1	1	1	1	0	0	0	0	0	0	0	0	0
26	2	3	1	1	1	1	1	1	1	1	1	1	1	1	1	1	1	1	1	1	1	1	1	1	1	1	1	4	4	4	4	4	4	4	4	4	1	0	1	1	0	0	0	0	1	1	0	0	1
26	2	7	1	1	1	1	1	1	1	1	1	1	1	1	1	1	1	1	1	1	1	1	1	1	1	1	1	4	4	4	4	2	2	4	4	3	1	1	1	1	1	0	0	0	1	1	0	0	0
25	2	4	0	1	0	1	0	0	1	1	0	1	0	1	1	1	0	0	1	1	0	0	0	0	1	0	0	4	2	2	2	2	1	4	4	4	1	0	1	1	0	1	0	1	0	0	0	0	0
35	1	3	1	1	0	1	0	1	1	0	1	1	0	1	1	1	1	1	1	1	1	1	1	1	1	1	0	4	2	2	3	2	1	4	4	5	1	0	1	0	0	0	0	1	0	1	1	1	0
40	1	5	1	1	0	1	1	0	1	1	0	1	1	1	1	1	1	1	1	1	1	1	1	1	1	1	0	4	2	2	4	2	2	4	4	5	1	0	0	0	0	0	0	1	0	1	0	0	0
26	2	3	1	1	0	1	0	0	1	1	0	1	1	1	1	1	1	1	1	1	1	1	1	1	1	1	0	4	2	2	4	2	2	4	4	4	1	0	1	0	0	1	0	0	0	0	0	0	0
45	1	6	1	1	0	1	0	0	1	1	0	1	1	1	1	1	1	1	1	1	1	1	1	1	1	1	0	4	2	2	4	2	2	4	4	4	1	0	1	0	0	1	1	1	0	1	0	0	0
48	1	4	1	1	0	1	1	0	1	1	0	1	1	1	1	1	1	1	1	1	1	1	1	1	1	1	0	4	2	2	4	2	1	4	5	5	1	0	1	0	0	1	0	1	0	0	0	0	0
56	1	10	0	1	0	1	0	1	1	0	1	1	1	1	1	1	1	1	1	1	1	1	1	1	1	1	0	4	2	2	2	2	1	4	4	5	1	0	1	0	0	1	1	1	0	0	0	0	0
28	1	2	0	1	0	1	0	0	1	1	0	0	0	1	1	1	1	1	1	1	1	1	1	1	1	1	0	4	2	2	4	2	2	4	4	5	1	0	1	0	0	0	0	1	0	0	0	0	0
19	2	5	0	1	0	1	0	0	1	0	0	0	0	1	1	1	0	0	1	0	0	1	0	1	0	0	0	2	4	2	4	2	2	4	4	4	1	0	0	0	0	0	0	1	0	1	0	0	0
42	1	5	1	1	0	1	0	1	0	0	0	0	1	1	1	1	1	1	1	1	1	1	1	1	1	1	0	5	4	1	2	1	4	5	5	5	1	0	1	1	1	0	0	1	0	0	0	0	0
27	1	1	1	1	0	1	1	1	1	1	1	1	1	1	1	1	1	1	1	1	1	1	1	1	1	1	0	5	4	2	4	2	2	4	4	4	1	1	1	1	0	0	0	0	0	0	0	0	0
37	1	0.1	1	1	0	1	1	0	0	0	0	0	0	1	1	1	1	1	1	1	1	1	1	1	1	1	0	5	4	2	4	2	1	4	5	4	1	1	1	1	0	0	0	0	0	0	0	0	0
30	2	3	1	1	0	1	0	0	0	0	0	0	0	1	1	1	1	1	1	1	1	1	1	1	1	1	0	4	2	2	4	2	1	4	4	4	1	1	1	1	0	0	0	1	0	0	0	0	0
35	1	7	1	1	0	1	0	1	0	1	0	1	1	1	1	1	1	1	1	1	1	1	1	1	1	1	0	4	2	2	4	2	2	4	4	4	1	0	0	0	0	1	0	1	0	0	0	0	0
34	1	6	1	1	0	1	1	0	1	0	0	0	1	1	1	1	1	1	1	1	1	1	1	1	1	1	0	4	2	2	4	2	2	4	4	4	1	1	1	0	0	0	0	1	0	1	0	0	0
35	1	6	1	1	0	1	0	1	1	0	1	1	1	1	1	1	1	1	1	1	1	1	1	1	1	1	0	4	2	2	4	2	1	4	4	5	1	0	1	0	0	0	0	1	0	1	0	0	0
33	1	5	1	1	0	1	0	0	0	0	1	0	1	1	1	1	1	1	1	1	1	1	1	1	1	1	0	4	2	2	4	2	2	5	5	5	1	0	1	0	0	0	0	1	0	1	0	0	0
48	2	6	1	1	0	1	0	1	1	0	1	1	1	1	1	1	1	1	1	1	1	1	1	1	1	1	0	5	2	2	2	1	1	4	2	4	1	0	0	1	1	0	0	1	0	1	0	0	0
30	1	2	1	1	0	1	1	0	1	0	0	1	0	1	1	1	1	1	1	1	1	1	1	1	1	1	0	4	4	2	2	2	2	2	5	5	1	0	1	1	0	0	0	1	0	1	1	0	0
32	1	6	1	0	0	1	1	0	1	1	0	1	1	1	1	1	1	1	1	1	1	1	1	1	1	1	0	5	4	2	4	2	1	4	4	4	1	0	1	1	0	1	0	0	0	1	0	0	0
42	2	6	0	1	0	1	0	0	1	1	0	0	0	1	1	1	1	1	1	1	1	1	1	1	1	1	0	4	2	2	4	2	2	4	4	4	1	0	1	0	0	1	0	1	0	0	0	0	0
42	1	4	1	1	0	1	0	0	1	1	0	1	1	1	1	1	1	1	1	1	1	1	1	1	1	1	0	4	2	2	2	2	2	4	4	4	1	0	1	1	1	0	0	0	0	1	0	0	0
48	1	3	1	1	0	0	0	0	0	0	1	0	0	0	1	1	1	1	1	1	1	1	1	1	1	1	0	4	2	2	4	2	2	4	4	4	1	0	1	1	0	0	0	1	0	0	0	0	0
40	1	4	1	1	0	1	0	1	1	0	1	1	0	1	1	1	1	1	1	1	1	1	1	1	1	1	0	4	2	2	4	2	2	4	4	4	1	1	1	1	0	0	0	0	0	0	0	0	0
28	2	9	1	1	0	1	0	1	0	1	0	1	0	1	1	1	1	1	1	1	1	1	1	1	1	1	0	4	2	2	4	2	2	4	4	4	1	0	1	0	0	1	0	1	0	0	0	0	0
45	1	4	1	1	0	1	0	1	1	0	0	1	1	1	1	1	0	0	1	0	0	1	0	0	0	1	0	4	2	2	4	2	2	4	4	5	1	0	1	0	0	1	0	1	0	0	0	0	0
24	1	2	0	1	1	0	1	1	1	0	1	1	1	1	1	1	1	1	1	1	1	1	1	1	1	1	1	3	5	1	3	2	1	3	4	5	0
36	2	5	1	1	0	1	0	1	0	0	0	1	0	1	1	1	1	1	1	1	1	1	1	1	0	1	0	4	2	2	4	1	1	4	5	5	1	0	1	0	0	1	0	1	0	1	0	0	0
32	2	3	1	1	0	1	0	1	0	0	0	0	1	1	1	1	1	1	1	1	1	1	1	1	1	1	1	4	2	2	4	2	2	4	4	4	1	0	0	0	0	1	0	1	0	1	0	0	0
33	1	3	1	1	0	1	0	1	1	1	1	0	1	1	1	1	1	1	1	1	1	1	1	1	1	1	0	4	1	3	1	2	1	4	4	4	1	1	1	1	1	0	1	1	0	1	1	0	0
40	2	4	1	1	1	1	0	0	0	1	0	0	0	0	0	0	0	0	1	1	0	0	0	0	0	1	0	4	2	2	1	1	4	4	4	1	1	1	1	1	1	1	0	0	1	1	1	1	1
29	2	3	1	1	0	1	0	1	1	1	1	0	0	0	0	0	0	0	0	1	1	0	0	0	1	0	0	5	5	1	1	1	1	3	5	5	1	1	1	1	1	1	0	0	0	0	0	0	0
55	2	8	1	1	1	1	1	1	1	1	1	1	1	1	1	1	1	1	1	1	1	1	1	1	1	1	1	5	5	2	2	1	1	4	4	5	1	1	1	1	1	1	1	1	1	1	0	0	0
60	1	3	1	1	0	1	0	0	1	1	0	0	0	1	1	1	1	1	1	1	1	1	1	1	1	1	0	3	3	2	2	1	1	4	4	4	1	1	1	1	0	0	1	1	1	1	0	0	0
25	1	1	1	1	1	1	1	1	1	1	1	1	1	1	1	1	1	1	1	1	1	1	1	1	1	1	1	4	2	3	4	3	1	2	2	3	1	1	1	1	0	0	0	0	0	1	0	0	0
34	1	2	1	1	1	1	1	1	1	1	1	1	1	1	1	1	1	1	1	1	1	1	1	1	1	1	1	1	1	1	1	1	1	1	1	1	1	1	1	1	1	1	1	1	1	1	1	1	1
27	2	3	1	1	1	1	1	1	1	1	1	1	0	0	0	0	0	0	0	0	0	0	1	1	1	1	1	1	1	1	1	1	1	1	1	1	1	1	1	1	0	0	0	0	0	0	0	0	0
29	2	5	1	1	1	1	1	1	1	1	1	1	1	1	1	1	1	1	1	1	1	1	1	1	1	1	1	1	1	1	1	1	1	1	1	1	1	1	1	1	1	1	1	1	1	0	0	0	0
34	2	4	1	1	1	0	1	1	0	0	1	1	0	0	0	0	0	0	0	0	0	0	1	1	1	1	1	1	1	1	1	1	1	1	1	4	1	1	1	1	0	0	1	1	0	1	1	1	0
37	1	1	1	1	1	1	1	1	1	1	1	1	1	1	1	1	1	1	1	1	1	1	1	1	0	0	0	4	4	4	4	4	4	4	4	4	0
24	2	1.3	1	1	0	0	0	0	0	0	0	0	0	0	0	1	1	1	1	1	1	1	1	1	1	0	0	3	3	3	3	4	4	4	4	4	0
32	2	3	0	1	1	1	0	0	1	1	1	1	0	0	0	0	1	1	1	0	0	1	1	1	0	0	0	1	2	3	4	4	3	2	1	1	1	1	1	1	1	1	1	1	1	1	1	1	1
42	1	3	1	0	1	1	1	1	1	1	1	0	0	0	0	1	1	1	1	1	1	1	1	1	0	0	0	4	3	2	1	5	5	5	5	5	1	1	1	1	1	1	1	1	1	1	1	1	1
25	2	2	1	1	1	1	1	1	1	1	1	1	1	1	1	1	1	1	1	1	1	1	1	1	1	1	1	1	1	1	1	1	1	1	1	1	0
32	2	1	0	1	0	0	0	1	1	1	1	1	1	1	1	1	1	1	1	1	0	0	0	0	0	0	0	5	4	3	2	1	2	3	4	5	1	1	1	1	1	1	1	1	1	1	1	1	1
32	1	1	1	1	1	1	1	1	1	1	1	1	1	1	1	1	1	1	1	1	1	1	1	1	1	1	1	1	1	1	1	4	4	4	4	4	1	0	0	0	0	1	1	1	1	1	1	1	1
23	1	3	1	1	1	1	1	1	1	1	1	1	1	1	1	1	1	1	1	1	0	0	0	0	0	0	0	1	2	3	4	5	5	4	3	2	1	1	1	1	1	0	0	1	1	1	1	1	1
27	1	1	1	1	1	1	1	1	1	1	1	1	1	1	1	1	1	1	1	1	1	0	0	0	0	0	0	4	4	4	5	5	5	2	3	2	1	1	1	1	0	0	0	1	1	0	0	1	1
32	1	1	1	1	1	1	1	1	1	1	1	1	1	1	1	1	1	1	1	0	0	0	0	0	0	0	0	5	4	3	2	1	2	3	4	5	1	1	1	0	0	0	0	1	1	1	1	1	1
27	1	2	0	0	0	1	0	1	1	1	1	0	0	1	1	1	1	0	0	0	1	1	1	1	0	0	0	2	3	5	4	4	4	4	2	4	0
32	1	1	1	1	1	1	1	1	1	1	1	1	1	1	1	1	1	1	1	1	1	1	1	1	1	1	1	1	1	1	1	1	1	1	4	4	0
28	1	1.3	1	1	1	1	1	1	1	1	1	1	1	1	1	1	0	0	0	0	0	0	0	0	0	0	0	4	4	4	4	4	4	4	4	4	1	1	1	1	1	1	1	1	1	1	1	1	0
37	1	3	0	1	1	0	0	1	0	1	0	1	0	1	1	1	1	1	1	1	1	1	1	1	1	1	1	4	4	4	4	4	4	4	4	4	1	0	0	1	1	1	1	0	0	1	1	0	1
47	2	2	0	1	1	0	1	1	0	1	0	0	0	0	1	1	0	1	1	0	0	0	1	0	0	0	0	4	4	4	4	4	4	4	4	4	0
36	2	6	0	1	0	1	0	1	0	1	1	0	1	1	0	0	0	0	0	0	0	1	1	0	0	0	1	1	4	4	4	4	4	4	4	4	1	1	1	1	1	0	0	1	1	1	1	1	1
65	1	15	1	1	1	0	1	0	1	0	0	0	0	0	0	1	1	0	0	1	0	0	0	1	1	0	0	4	4	4	4	4	4	4	4	4	1	1	1	1	0	0	0	1	1	1	1	0	1
33	2	8	0	1	1	1	0	0	1	1	0	0	0	1	1	1	1	1	1	1	1	1	1	1	1	1	0	2	2	3	3	3	2	4	4	4	1	0	0	0	1	1	1	0	0	1	1	1	1
47	2	5	1	1	1	0	0	0	1	0	1	1	1	1	0	0	1	0	0	0	0	1	1	0	0	0	0	4	4	4	4	4	4	4	4	4	1	1	1	1	0	0	0	0	0	0	0	0	0
39	2	1	0	1	1	0	0	0	1	0	0	0	0	0	1	1	0	0	0	0	1	1	1	0	0	1	1	4	4	4	4	4	4	4	4	4	1	1	1	1	0	0	0	0	1	1	0	0	0
41	2	6	1	1	1	1	1	1	1	0	0	1	1	1	1	1	1	1	1	1	1	1	1	1	1	1	1	1	1	1	4	4	4	4	4	4	0
[truncated: 8 more columns]
